# Supplementary material for: Comprehensive analysis of ID genes reveals the clinical and prognostic value of ID3 expression in acute myeloid leukemia using bioinformatics identification and experimental validation
Source: BMC Cancer. 2022 Nov 29;22:1229. doi: 10.1186/s12885-022-10352-6 (PMC9707109; doi:10.1186/s12885-022-10352-6)
Supplement: Supplementary file 4 — Additional file 4: Table S4. Different expressed genes/miRNAs between low and high ID3 expression groups. [file 12885_2022_10352_MOESM4_ESM.xlsx]

## Sheet: Downregulated genes
Table S4. Different expressed genes/miRNAs between low and high ID3 expression groups.
logFC	logCPM	PValue	FDR	gene
-2.88262	0.27771	1.9886e-48	3.96526e-44	ID3|3399
-2.93194	2.05819	6.00664e-22	5.98862e-18	LGR6|59352
-5.56026	0.293881	1.64338e-20	1.0923e-16	EPHA3|2042
-4.52177	0.4998	1.16999e-19	5.83238e-16	SHISA9|729993
-5.20381	0.518159	4.7087e-18	1.87783e-14	COL11A1|1301
-1.97371	3.89765	6.35119e-18	1.90231e-14	MYLK|4638
-2.73256	-0.967277	7.54339e-18	1.90231e-14	COL16A1|1307
-4.82528	-0.647514	7.63213e-18	1.90231e-14	PDE10A|10846
-2.05257	1.61546	9.50058e-17	1.7222e-13	TNK1|8711
-2.59694	3.10568	1.28734e-16	2.05467e-13	COL6A3|1293
-2.53151	1.06946	1.33955e-16	2.05467e-13	CDH5|1003
-2.10292	3.07087	2.60853e-16	3.67114e-13	LGMN|5641
-2.84724	-1.54408	2.76164e-16	3.67114e-13	HSD17B14|51171
-2.58142	-0.648115	4.07602e-16	5.07974e-13	HTRA1|5654
-3.30852	-1.21707	8.03121e-16	9.42014e-13	STEAP2|261729
-2.99451	3.11995	9.59036e-16	1.0624e-12	COL1A1|1277
-2.76663	-0.363551	1.2188e-15	1.2791e-12	COL15A1|1306
-3.60273	0.411326	1.29965e-15	1.29575e-12	ABCA8|10351
-2.5492	1.62848	1.62344e-15	1.5415e-12	PAPPA|5069
-1.87541	2.27228	1.76663e-15	1.5441e-12	EFNA1|1942
-2.07376	2.61993	1.78105e-15	1.5441e-12	WFS1|7466
-3.30314	-0.570121	2.54255e-15	2.11244e-12	TRPC6|7225
-2.10485	1.40406	4.78504e-15	3.81655e-12	SYDE1|85360
-1.98288	2.27383	5.38055e-15	4.12647e-12	CALD1|800
-2.29258	2.98699	6.02926e-15	4.45272e-12	A2M|2
-2.68104	2.39847	7.45292e-15	5.30755e-12	ZNF462|58499
-7.86101	1.06331	1.84979e-14	1.27189e-11	KCNH6|81033
-2.32863	1.28878	2.61602e-14	1.73878e-11	CCDC80|151887
-2.03393	0.567656	3.05297e-14	1.96375e-11	AMOTL2|51421
-2.13969	2.69618	3.6164e-14	2.25347e-11	TCL1A|8115
-2.14795	2.95984	4.26586e-14	2.57762e-11	APOE|348
-2.74296	-0.852278	7.21067e-14	4.22884e-11	B3GNT3|10331
-2.63983	0.613102	8.56304e-14	4.87849e-11	LAMA4|3910
-3.41348	-1.81176	8.85164e-14	4.90282e-11	ESRP1|54845
-2.45937	0.387862	1.46202e-13	7.87911e-11	ITGAD|3681
-3.29074	-1.51969	1.67292e-13	8.77843e-11	SEMA5B|54437
-4.28742	-0.766572	1.84355e-13	9.32171e-11	TDRD12|91646
-2.63847	1.42589	1.86995e-13	9.32171e-11	THY1|7070
-1.94836	2.31848	2.41105e-13	1.17259e-10	EBF1|1879
-2.0351	-0.300931	3.05902e-13	1.45231e-10	TEX14|56155
-3.05903	-0.331513	3.7889e-13	1.73082e-10	PRSS1|5644
-1.5963	2.19666	3.81927e-13	1.73082e-10	C1S|716
-3.21613	-0.894556	4.12423e-13	1.74972e-10	SLIT3|6586
-2.51553	1.43758	4.79943e-13	1.99376e-10	MUC4|4585
-1.71702	0.521117	6.43714e-13	2.61952e-10	GP5|2814
-3.62408	-1.02863	6.67368e-13	2.66146e-10	COL21A1|81578
-3.37729	-0.449483	7.44908e-13	2.91244e-10	RND3|390
-2.0752	-0.18734	7.96693e-13	3.05501e-10	PODN|127435
-2.63796	2.63342	8.14982e-13	3.06618e-10	MME|4311
-2.82126	2.48788	9.52489e-13	3.51715e-10	COL3A1|1281
-2.30478	-0.0896053	1.17414e-12	4.12884e-10	TJP1|7082
-2.83273	0.149659	1.18026e-12	4.12884e-10	FRZB|2487
-2.00079	0.926046	1.43462e-12	4.80608e-10	ABCG2|9429
-2.52151	-1.1153	1.44616e-12	4.80608e-10	CADPS2|93664
-2.60185	1.76915	1.49802e-12	4.82372e-10	COL4A2|1284
-3.0073	0.180169	1.49985e-12	4.82372e-10	CPS1|1373
-2.05979	-0.114132	1.60177e-12	5.06972e-10	NFASC|23114
-2.09871	1.43735	1.76094e-12	5.48642e-10	RAI14|26064
-1.96757	1.13036	2.11144e-12	6.33294e-10	LRRC32|2615
-2.37072	4.32443	2.12792e-12	6.33294e-10	COL5A1|1289
-2.79185	2.95864	2.21459e-12	6.4704e-10	COL1A2|1278
-2.42851	0.142576	2.23901e-12	6.4704e-10	SEMA6D|80031
-2.16972	0.28157	2.28692e-12	6.51445e-10	FMOD|2331
-1.51802	-0.626788	2.43292e-12	6.83274e-10	LOC100128164|100128164
-6.4601	-0.633388	2.67561e-12	7.30844e-10	COL20A1|57642
-5.60382	0.613839	2.76422e-12	7.44844e-10	TRY6|154754
-2.45102	0.861032	3.31595e-12	8.69999e-10	KCNK12|56660
-2.21478	-0.198351	3.81561e-12	9.75426e-10	COL12A1|1303
-1.6069	0.120778	4.41842e-12	1.11523e-09	VPREB3|29802
-1.58729	0.328541	4.67248e-12	1.16462e-09	ANGPTL2|23452
-2.68803	1.64503	4.89446e-12	1.20488e-09	CDH11|1009
-2.20793	0.172476	5.19994e-12	1.26447e-09	C1QTNF1|114897
-1.72262	3.48015	5.42445e-12	1.30318e-09	IGFBP4|3487
-1.72234	1.3017	6.32512e-12	1.4838e-09	PHLDB2|90102
-1.7949	1.85187	6.65645e-12	1.54337e-09	PLVAP|83483
-1.5367	1.0495	8.10307e-12	1.81628e-09	FLT1|2321
-2.36661	-1.45558	8.10675e-12	1.81628e-09	NPR1|4881
-4.39829	0.977701	8.74114e-12	1.93665e-09	PRSS3|5646
-4.30999	-0.569607	9.89794e-12	2.1222e-09	GABRA2|2555
-2.95831	-1.01244	1.03293e-11	2.19112e-09	PRELP|5549
-3.00283	-1.62808	1.13075e-11	2.37338e-09	LRFN2|57497
-4.36909	-0.811947	1.20727e-11	2.49403e-09	DKK1|22943
-2.51877	3.20887	1.21325e-11	2.49403e-09	VCAM1|7412
-1.61013	0.0734531	1.23182e-11	2.50638e-09	STAB2|55576
-1.99687	-1.28895	1.48367e-11	2.98831e-09	RAMP2|10266
-2.36705	1.87806	1.57656e-11	3.14366e-09	EGF|1950
-2.62106	-0.393828	1.64099e-11	3.23975e-09	EMCN|51705
-2.61588	-1.17693	1.72861e-11	3.37617e-09	ID4|3400
-1.70756	1.25334	1.74597e-11	3.37617e-09	C17orf28|283987
-2.05702	3.03536	1.76089e-11	3.37617e-09	RASD1|51655
-3.15564	-1.04042	2.20847e-11	4.194e-09	KCNT2|343450
-1.94858	-0.995707	2.25262e-11	4.23747e-09	LDB2|9079
-2.39418	-0.270268	2.52965e-11	4.71414e-09	SNAI2|6591
-2.55923	3.43259	2.63238e-11	4.86015e-09	CHI3L1|1116
-2.56034	-2.93647	2.69071e-11	4.92227e-09	CDC42EP5|148170
-2.16882	-0.54779	2.93697e-11	5.32392e-09	FLRT2|23768
-2.62396	1.49212	3.12024e-11	5.60519e-09	MXRA5|25878
-2.35069	0.962857	3.71421e-11	6.55308e-09	GLI3|2737
-2.97729	0.844238	3.74649e-11	6.55308e-09	LBP|3929
-1.87549	1.33197	4.26447e-11	7.33048e-09	ZNF208|7757
-1.73696	3.8743	4.3629e-11	7.39784e-09	TNXB|7148
-2.9433	-2.75329	4.44027e-11	7.44025e-09	IGSF21|84966
-2.33228	-2.83149	4.75549e-11	7.83673e-09	PPFIA2|8499
-2.05766	-0.487058	4.89315e-11	7.97374e-09	KAZALD1|81621
-2.41546	-0.232215	4.9186e-11	7.97374e-09	GPR116|221395
-2.01219	1.24352	5.162e-11	8.30082e-09	LDOC1|23641
-1.83581	3.42408	6.45357e-11	1.02947e-08	TNC|3371
-1.94304	0.873446	6.65321e-11	1.0529e-08	FKBP10|60681
-1.8834	1.24916	6.8213e-11	1.071e-08	SPARCL1|8404
-5.80489	-0.703784	7.08721e-11	1.10406e-08	PAX2|5076
-1.70171	2.03745	7.34714e-11	1.13567e-08	LAG3|3902
-2.25793	-0.92782	7.61153e-11	1.16749e-08	GPX8|493869
-2.42076	-1.03437	8.15387e-11	1.23173e-08	CPZ|8532
-2.07416	0.222304	8.78426e-11	1.31698e-08	ZNF423|23090
-2.49939	1.11074	8.97985e-11	1.33626e-08	SVEP1|79987
-2.31931	1.86886	9.11858e-11	1.33695e-08	BGN|633
-1.87667	2.15075	9.66991e-11	1.37917e-08	LEPREL2|10536
-2.86045	-2.90025	9.68322e-11	1.37917e-08	PTN|5764
-2.67899	1.41303	9.78892e-11	1.38433e-08	CD5L|922
-2.36071	0.0970097	1.15545e-10	1.60645e-08	FMO3|2328
-1.69817	2.32069	1.16012e-10	1.60645e-08	RAG1|5896
-1.60426	1.59817	1.19968e-10	1.6446e-08	ALDH1A3|220
-1.72686	5.5403	1.20417e-10	1.6446e-08	HEMGN|55363
-2.09664	-1.79377	1.26133e-10	1.71095e-08	FBXL7|23194
-2.12931	1.78915	1.36328e-10	1.83674e-08	CHL1|10752
-2.8025	-1.74726	1.4226e-10	1.9038e-08	WNT5A|7474
-3.69672	1.4322	1.46855e-10	1.95219e-08	PREX2|80243
-1.81404	0.103752	1.61925e-10	2.12599e-08	COL5A3|50509
-1.70549	0.786788	1.62888e-10	2.12599e-08	ACSBG1|23205
-1.8045	0.740233	1.63127e-10	2.12599e-08	SLC22A3|6581
-1.96774	3.20003	1.69399e-10	2.19339e-08	SYCP2|10388
-2.46557	-0.630698	1.71111e-10	2.20126e-08	PCDH17|27253
-2.59193	-1.03434	2.24283e-10	2.84854e-08	EDNRA|1909
-2.09237	-1.99472	2.32213e-10	2.93059e-08	EFS|10278
-1.57925	-1.89458	2.41245e-10	3.02543e-08	CPLX1|10815
-1.6302	0.684218	2.59091e-10	3.22892e-08	DUSP8|1850
-2.00087	2.83698	2.64677e-10	3.27805e-08	IGF2|3481
-1.70812	-0.0344612	2.95345e-10	3.60072e-08	DDR2|4921
-2.25757	-1.42399	3.32047e-10	3.98856e-08	TMEM26|219623
-1.99663	-1.24044	3.42074e-10	4.08441e-08	TPD52L1|7164
-1.72357	1.76788	3.48418e-10	4.13539e-08	CORO2B|10391
-2.20066	-2.18481	3.55129e-10	4.1901e-08	FAM13C|220965
-1.87981	-0.511805	3.57594e-10	4.19436e-08	ZFHX4|79776
-2.32553	-1.95395	3.60978e-10	4.20929e-08	PRRX1|5396
-2.23058	1.49981	3.76596e-10	4.36588e-08	COL4A1|1282
-2.19778	-0.153015	3.83304e-10	4.37982e-08	ISLR|3671
-2.03313	2.87681	3.83782e-10	4.37982e-08	PCSK6|5046
-2.41905	-2.32741	3.84388e-10	4.37982e-08	SIX1|6495
-2.35801	0.745273	4.06514e-10	4.5965e-08	FABP4|2167
-5.58512	-0.871345	4.08014e-10	4.5965e-08	FOXF1|2294
-1.76613	-1.54805	4.11507e-10	4.6098e-08	FA2H|79152
-6.1506	1.35612	4.26083e-10	4.74642e-08	FOXF2|2295
-2.00144	-2.15719	4.57347e-10	5.06638e-08	ASPA|443
-4.77285	-2.08817	5.02842e-10	5.5294e-08	B3GALT5|10317
-2.31325	0.42035	5.04689e-10	5.5294e-08	EPHA2|1969
-2.2453	0.628207	5.21299e-10	5.68016e-08	PCDH18|54510
-2.42357	-1.8606	5.25766e-10	5.69771e-08	CPN2|1370
-1.90287	0.822467	5.69205e-10	6.10375e-08	FAT4|79633
-3.75791	-2.0156	5.69357e-10	6.10375e-08	DMKN|93099
-1.64931	2.32766	6.05441e-10	6.38756e-08	TF|7018
-2.95018	-2.7057	6.18334e-10	6.48926e-08	CNTFR|1271
-2.25629	1.88522	6.4441e-10	6.7275e-08	C7|730
-1.66361	0.168809	6.61171e-10	6.86654e-08	SAMD14|201191
-2.67615	3.47036	7.22097e-10	7.46042e-08	CHRDL1|91851
-1.89117	-0.440361	7.29632e-10	7.49941e-08	RGL3|57139
-1.58389	0.602384	8.00473e-10	8.18535e-08	CA3|761
-3.60189	-1.5395	8.40836e-10	8.55421e-08	ABCC8|6833
-1.56957	2.21806	8.99392e-10	9.05751e-08	MFAP3L|9848
-2.2614	-2.4147	9.41379e-10	9.43271e-08	ADAMTSL1|92949
-2.88053	-2.78274	9.53677e-10	9.50816e-08	TLL1|7092
-1.83766	-0.638292	9.692e-10	9.61485e-08	BCAR1|9564
-2.63436	-2.09929	9.7662e-10	9.6405e-08	DUSP26|78986
-2.37159	-0.450087	9.99044e-10	9.81327e-08	BMP4|652
-2.21454	0.570338	1.09601e-09	1.06607e-07	APLNR|187
-2.41445	-0.455436	1.34436e-09	1.28878e-07	SHANK2|22941
-1.58293	0.572583	1.35812e-09	1.29574e-07	C6orf145|221749
-2.72752	1.44357	1.40855e-09	1.33111e-07	ST6GAL2|84620
-2.23447	2.0639	1.42666e-09	1.34187e-07	DCN|1634
-2.19504	-1.06441	1.43976e-09	1.34784e-07	GPR25|2848
-6.45554	-0.473679	1.50658e-09	1.39726e-07	ATP1B4|23439
-2.61223	1.9616	1.55135e-09	1.42552e-07	DPEP3|64180
-2.12231	-0.577858	1.61802e-09	1.47997e-07	YAP1|10413
-3.25638	-2.62495	1.71495e-09	1.56147e-07	PCSK2|5126
-2.07782	-1.31328	1.72428e-09	1.56282e-07	SMOC2|64094
-4.34018	-1.8516	2.0322e-09	1.81714e-07	CADM2|253559
-3.18919	0.553703	2.08009e-09	1.84452e-07	NTRK3|4916
-2.26325	0.584629	2.08133e-09	1.84452e-07	FAT3|120114
-2.29069	-0.803407	2.28822e-09	2.00852e-07	SMOC1|64093
-1.68799	-1.97732	2.29661e-09	2.00852e-07	DENND2A|27147
-1.62455	6.87925	2.41655e-09	2.1042e-07	SHANK3|85358
-3.45678	-1.74514	2.4301e-09	2.10679e-07	CYP2C9|1559
-2.16833	-1.10281	2.45489e-09	2.10993e-07	ITGA8|8516
-2.32548	-1.44988	2.48128e-09	2.12347e-07	PCSK1N|27344
-1.64574	-0.651379	2.50829e-09	2.13741e-07	NES|10763
-1.8654	0.734695	2.66332e-09	2.25985e-07	PNMAL2|57469
-2.02527	-2.35534	2.8003e-09	2.34613e-07	MATN3|4148
-1.50456	1.66078	2.84997e-09	2.37776e-07	DLG3|1741
-4.76717	-2.11669	2.88019e-09	2.39296e-07	BBOX1|8424
-2.29128	-1.53462	2.90906e-09	2.40691e-07	FRAS1|80144
-3.18232	-2.47302	2.9239e-09	2.4092e-07	KCNA7|3743
-1.69685	0.457395	2.94332e-09	2.41522e-07	SDR42E1|93517
-2.2405	-1.20534	2.99565e-09	2.44685e-07	ODZ2|57451
-1.58544	1.47328	3.50099e-09	2.81491e-07	SALL2|6297
-2.41449	-1.77455	3.56219e-09	2.85262e-07	SPIC|121599
-1.64456	-1.82448	3.75401e-09	2.9942e-07	IL34|146433
-1.54456	-0.155957	3.897e-09	3.08652e-07	RASIP1|54922
-2.09094	-1.81874	4.09278e-09	3.2004e-07	SLIT2|9353
-2.17833	-1.70794	4.15172e-09	3.2338e-07	HTR2A|3356
-2.1337	6.51494	4.21215e-09	3.25544e-07	CXCL12|6387
-4.30383	-2.59262	4.54764e-09	3.50115e-07	SOX1|6656
-3.96231	-2.41579	4.83946e-09	3.68316e-07	?|391343
-1.54741	-1.06375	4.90043e-09	3.71538e-07	ARHGEF15|22899
-2.12507	-2.69701	5.19713e-09	3.90134e-07	PGR|5241
-4.01584	-2.63206	5.45505e-09	4.05972e-07	MAGEC3|139081
-1.78023	2.7026	5.45639e-09	4.05972e-07	KIF26A|26153
-1.99669	4.11371	5.74015e-09	4.25497e-07	PTPRM|5797
-1.60238	0.63733	5.77972e-09	4.26843e-07	ANTXR1|84168
-1.82253	-2.43288	5.82902e-09	4.28895e-07	?|340602
-1.8851	-0.0734924	5.96144e-09	4.37026e-07	NAP1L3|4675
-2.71301	-0.560098	6.10628e-09	4.46005e-07	PDE1A|5136
-3.44582	-1.62122	6.1748e-09	4.49363e-07	CYP2C18|1562
-2.3654	0.42901	6.36343e-09	4.60791e-07	TLL2|7093
-2.72121	-2.92759	6.4178e-09	4.60791e-07	NRG3|10718
-1.97509	0.319546	6.42426e-09	4.60791e-07	MGP|4256
-1.73332	-1.50757	6.91375e-09	4.94123e-07	KIAA1244|57221
-1.85024	0.500817	7.45034e-09	5.28682e-07	LAYN|143903
-4.88782	-2.13588	7.9515e-09	5.62244e-07	DBX2|440097
-1.73165	-0.289805	7.98351e-09	5.62513e-07	VEGFC|7424
-1.70883	0.739346	8.0407e-09	5.64548e-07	TMEM200A|114801
-1.6234	-0.206281	8.47093e-09	5.90596e-07	IGLON5|402665
-1.94501	-2.28299	8.64191e-09	5.98332e-07	MYBPC2|4606
-2.17311	-0.932408	9.93103e-09	6.80497e-07	BCAN|63827
-3.72624	-1.83094	1.00925e-08	6.89194e-07	CYP2C19|1557
-2.32255	-1.0058	1.02326e-08	6.96375e-07	BMP5|653
-3.2426	-2.36871	1.03475e-08	7.01801e-07	MMP13|4322
-1.86547	-0.264411	1.08148e-08	7.31005e-07	GHR|2690
-1.69395	-2.55062	1.19596e-08	8.02944e-07	FFAR1|2864
-2.24741	-2.06368	1.25028e-08	8.31157e-07	EGFLAM|133584
-2.19331	-2.25271	1.25049e-08	8.31157e-07	TM4SF18|116441
-2.39587	0.488441	1.25927e-08	8.34216e-07	APOD|347
-1.72661	-1.38867	1.38328e-08	9.07033e-07	SSTR3|6753
-2.55037	-1.42823	1.40187e-08	9.13506e-07	MEIS3|56917
-2.07278	-2.39858	1.4294e-08	9.25397e-07	LRRC4C|57689
-1.90571	-1.46722	1.51877e-08	9.73772e-07	FAM26E|254228
-2.15056	0.347604	1.68137e-08	1.07113e-06	CCL14|6358
-1.6193	-1.61959	1.81101e-08	1.14277e-06	ADAM33|80332
-2.32194	1.0159	1.8356e-08	1.151e-06	PLS3|5358
-1.60351	-0.831296	1.8475e-08	1.15389e-06	JSRP1|126306
-1.95804	-2.36564	1.92778e-08	1.1913e-06	TUSC5|286753
-2.10132	0.401875	1.93538e-08	1.1913e-06	EPHB1|2047
-2.0726	0.0186883	1.94371e-08	1.19254e-06	ESM1|11082
-4.66613	-2.19729	1.99409e-08	1.2197e-06	GABRA1|2554
-1.65512	-0.780662	2.10598e-08	1.27764e-06	C10orf81|79949
-2.22319	-1.9984	2.10803e-08	1.27764e-06	RHOJ|57381
-3.13326	1.67845	2.14883e-08	1.29842e-06	COBL|23242
-1.64905	-2.67133	2.16641e-08	1.30508e-06	CDH15|1013
-2.1094	-1.86133	2.22251e-08	1.33084e-06	EGFR|1956
-2.256	-1.74523	2.2623e-08	1.35061e-06	C9orf150|286343
-1.63294	-0.568177	2.28604e-08	1.36071e-06	PLA2R1|22925
-2.25566	-1.92362	2.36499e-08	1.40351e-06	TDO2|6999
-2.97172	-1.23956	2.50181e-08	1.4803e-06	ZSCAN4|201516
-1.96935	0.633995	2.54384e-08	1.50072e-06	ELFN2|114794
-2.33561	-2.92175	2.71565e-08	1.58798e-06	RERG|85004
-2.02304	0.791753	2.89865e-08	1.6802e-06	DNASE1L3|1776
-1.86313	-2.29455	2.96771e-08	1.71029e-06	GPIHBP1|338328
-1.84932	-2.62478	3.03565e-08	1.73939e-06	GPRC5A|9052
-2.17648	-0.875959	3.05014e-08	1.74269e-06	KCNJ8|3764
-2.02649	1.03322	3.35026e-08	1.90326e-06	FMO2|2327
-2.17548	3.14994	3.4424e-08	1.94452e-06	PACSIN1|29993
-1.79447	-0.871242	3.61915e-08	2.03284e-06	CXorf36|79742
-1.87424	-1.85117	3.75405e-08	2.09657e-06	COL8A1|1295
-1.75531	-1.62965	3.75484e-08	2.09657e-06	SIX2|10736
-1.90531	2.15525	3.76415e-08	2.09657e-06	LIFR|3977
-2.24498	-0.505104	3.82872e-08	2.11954e-06	SEMA3D|223117
-1.99278	0.473426	3.83728e-08	2.11954e-06	CR1L|1379
-1.53803	1.87496	3.93167e-08	2.16568e-06	RAB3IL1|5866
-1.86754	0.549505	4.16658e-08	2.28875e-06	NTRK2|4915
-2.16165	-2.2573	4.38703e-08	2.39743e-06	RSPO3|84870
-2.56253	-1.87916	4.38847e-08	2.39743e-06	NOS2|4843
-1.69682	2.55932	4.51336e-08	2.45892e-06	PLXNA4|91584
-1.83334	0.293935	4.61298e-08	2.50527e-06	AMPD1|270
-1.76268	-0.351372	4.62356e-08	2.50527e-06	ANK2|287
-2.17803	1.338	4.69148e-08	2.53518e-06	NFIB|4781
-2.03075	0.254611	4.92398e-08	2.63426e-06	MUC16|94025
-2.30427	1.43376	5.03132e-08	2.68247e-06	PRKG2|5593
-2.20023	-3.02978	5.09437e-08	2.70164e-06	NOVA2|4858
-1.83633	-1.59237	5.11878e-08	2.70739e-06	C1orf61|10485
-2.09701	-0.476241	5.27075e-08	2.78039e-06	IL33|90865
-1.78492	-1.36936	5.55203e-08	2.92104e-06	NCKAP5|344148
-1.55924	-1.49177	5.78171e-08	3.01175e-06	GEM|2669
-2.31503	0.745007	5.78486e-08	3.01175e-06	PLOD2|5352
-2.02697	-1.09801	5.82164e-08	3.02301e-06	DCLK1|9201
-3.32214	-1.62542	5.92759e-08	3.06207e-06	KRT79|338785
-3.42205	-2.49099	6.06759e-08	3.1263e-06	CACNG8|59283
-1.83231	2.38084	6.0992e-08	3.13449e-06	ATP1B2|482
-1.77013	0.537623	6.57015e-08	3.3592e-06	ADAMTS4|9507
-1.99945	-2.4898	6.85428e-08	3.48659e-06	CSMD2|114784
-2.17836	-0.330953	7.0203e-08	3.56195e-06	CCL18|6362
-2.34876	-1.426	7.15985e-08	3.60524e-06	CPEB1|64506
-2.22415	-2.53428	7.24989e-08	3.64138e-06	LY6G6D|58530
-4.3767	-2.59049	7.38766e-08	3.70126e-06	NDST4|64579
-1.70359	-2.73962	8.06081e-08	4.00829e-06	SPDEF|25803
-1.5609	0.637194	8.40541e-08	4.16925e-06	PDGFRA|5156
-1.92002	0.53301	8.59873e-08	4.23355e-06	LIMCH1|22998
-1.76991	-2.34573	8.7003e-08	4.273e-06	FUT5|2527
-1.97847	-0.268763	8.85364e-08	4.327e-06	NLGN4X|57502
-2.78339	2.37164	9.19815e-08	4.48438e-06	COL2A1|1280
-1.90497	0.942186	1.00357e-07	4.85417e-06	SEC14L4|284904
-3.27342	-1.57891	1.0054e-07	4.85417e-06	GABRB3|2562
-3.24257	-0.765513	1.02834e-07	4.95292e-06	PRKG1|5592
-2.09254	0.0228662	1.04655e-07	5.02849e-06	GNG4|2786
-3.60068	-2.41514	1.07326e-07	5.14442e-06	FAM133A|286499
-1.8808	-0.490406	1.10185e-07	5.24366e-06	ITIH5|80760
-5.56186	-0.854167	1.20018e-07	5.68448e-06	FOXQ1|94234
-1.9765	-2.02712	1.21654e-07	5.7483e-06	SOX9|6662
-1.58416	-1.65096	1.23916e-07	5.82757e-06	GPR4|2828
-1.97691	2.20626	1.24698e-07	5.85055e-06	LILRA4|23547
-1.61532	-1.51669	1.30608e-07	6.09914e-06	CD300LG|146894
-2.49193	-2.2354	1.31681e-07	6.13486e-06	PPP4R4|57718
-2.11179	-0.175519	1.38207e-07	6.38985e-06	ELTD1|64123
-2.89645	-2.71969	1.38436e-07	6.38985e-06	LRRC15|131578
-2.56995	-2.86262	1.4058e-07	6.4589e-06	CRH|1392
-2.7127	2.69879	1.47994e-07	6.73743e-06	KIAA0087|9808
-1.64331	-0.851611	1.48648e-07	6.7518e-06	ACR|49
-1.88153	-0.870369	1.50357e-07	6.79846e-06	CYP4F22|126410
-2.03229	-2.71919	1.55616e-07	7.02034e-06	HOXD8|3234
-1.76359	5.14716	1.6099e-07	7.24638e-06	CRHBP|1393
-1.62429	-1.39877	1.67853e-07	7.5213e-06	ELFN1|392617
-1.98016	-2.96181	1.83592e-07	8.15327e-06	TMEM35|59353
-1.96083	1.45347	1.85088e-07	8.20146e-06	SLCO2B1|11309
-1.63959	-2.42729	1.86273e-07	8.23567e-06	CHRD|8646
-1.89462	-1.70831	2.03366e-07	8.87335e-06	TTLL2|83887
-1.69633	-2.08311	2.04035e-07	8.88311e-06	SRRM3|222183
-2.01877	1.69366	2.05426e-07	8.92419e-06	GPAT2|150763
-2.64754	0.51953	2.07304e-07	8.98617e-06	SLC26A9|115019
-3.65698	-1.69894	2.17652e-07	9.39389e-06	FOXC2|2303
-2.63653	-2.61117	2.23027e-07	9.56379e-06	DOK5|55816
-2.00644	1.34554	2.31948e-07	9.92499e-06	IFI27|3429
-1.58946	0.789176	2.42351e-07	1.03479e-05	BTNL9|153579
-1.53841	1.78826	2.45803e-07	1.0444e-05	TMEM121|80757
-1.69412	1.83337	2.49317e-07	1.0539e-05	ACHE|43
-1.51289	1.27306	2.52318e-07	1.06369e-05	OSMR|9180
-2.41312	-1.79472	2.57532e-07	1.08337e-05	TUSC3|7991
-3.12916	-1.85205	2.67282e-07	1.11967e-05	C6orf138|442213
-3.35645	-2.69271	2.80639e-07	1.16826e-05	PAGE5|90737
-2.59256	-3.12488	2.85342e-07	1.18289e-05	C20orf186|149954
-2.15543	-2.96305	2.88435e-07	1.19324e-05	SOX17|64321
-2.80701	-0.708365	2.91221e-07	1.19978e-05	MMP16|4325
-1.67186	-1.73683	2.93013e-07	1.20468e-05	TCL1B|9623
-2.54962	-2.45597	3.13819e-07	1.28228e-05	TTLL8|164714
-1.6306	-1.87952	3.23777e-07	1.32027e-05	MRO|83876
-1.91708	-3.00875	3.27026e-07	1.3308e-05	PDLIM3|27295
-1.77039	-2.88079	3.32644e-07	1.3509e-05	RHOD|29984
-1.63417	3.46067	3.54124e-07	1.42651e-05	KRT8|3856
-1.64732	-1.46349	3.54866e-07	1.42662e-05	CCDC42|146849
-1.68376	-2.04589	3.67765e-07	1.46372e-05	CCBE1|147372
-2.34942	-2.83231	3.82203e-07	1.51514e-05	FGF16|8823
-1.81192	0.0177389	3.90413e-07	1.54155e-05	CREB3L3|84699
-1.79797	-1.37133	3.92797e-07	1.5479e-05	TMEM47|83604
-2.32556	0.723112	3.96674e-07	1.56009e-05	UCHL1|7345
-2.22867	-2.02531	4.11238e-07	1.60504e-05	FOXA3|3171
-4.25506	-2.17447	4.22114e-07	1.64394e-05	SOX11|6664
-1.53479	-2.16781	4.23078e-07	1.64448e-05	RHOV|171177
-2.19557	-2.58234	4.32788e-07	1.66799e-05	SLC34A1|6569
-2.09565	3.83663	4.3331e-07	1.66799e-05	SCN3A|6328
-2.14036	1.87166	4.34634e-07	1.66986e-05	VGLL3|389136
-1.57111	-1.45536	4.3813e-07	1.68006e-05	SCUBE2|57758
-2.28079	-1.47218	4.42113e-07	1.68884e-05	ADH1B|125
-2.04094	-2.86024	4.83775e-07	1.83045e-05	TMEM90B|79953
-1.52617	3.97251	4.9096e-07	1.85242e-05	ATP9A|10079
-4.26922	-2.35016	5.07221e-07	1.90113e-05	RBMY1A1|5940
-1.62468	-1.75331	5.25743e-07	1.95584e-05	PDZRN3|23024
-1.73284	4.24526	5.35844e-07	1.98971e-05	GYPA|2993
-2.76549	-3.14211	5.8395e-07	2.12907e-05	KRT4|3851
-3.50956	-2.81488	5.84053e-07	2.12907e-05	PRDM14|63978
-1.71006	-2.06109	6.40332e-07	2.3089e-05	MARK1|4139
-2.06906	-3.22311	6.47624e-07	2.33098e-05	LAD1|3898
-3.60808	-2.77123	7.19772e-07	2.54473e-05	PTPRZ1|5803
-1.52117	-2.3442	7.54847e-07	2.6593e-05	SHROOM3|57619
-1.59565	0.12377	8.24219e-07	2.88332e-05	GNG12|55970
-1.59927	3.22607	8.46498e-07	2.9509e-05	TRO|7216
-1.61677	-1.73981	8.51869e-07	2.96444e-05	KCNK9|51305
-1.80717	-0.0539839	8.75024e-07	3.03443e-05	FAM160A1|729830
-2.7432	2.23343	9.04909e-07	3.12719e-05	OPALIN|93377
-1.97253	-2.49913	9.30852e-07	3.1947e-05	CPXM2|119587
-2.66406	-2.79431	1.01433e-06	3.4574e-05	ARSI|340075
-2.26619	-1.40346	1.02919e-06	3.50204e-05	GRM4|2914
-1.52431	-0.660084	1.0511e-06	3.57051e-05	TSPAN6|7105
-1.69944	-2.36456	1.0541e-06	3.57463e-05	PPP1R3C|5507
-1.63397	0.645833	1.07188e-06	3.62727e-05	FAM198A|729085
-2.3038	-2.11345	1.07326e-06	3.62727e-05	C15orf54|400360
-1.89896	0.409051	1.14565e-06	3.83937e-05	PAQR9|344838
-1.8447	-2.76003	1.16641e-06	3.90239e-05	SAMD5|389432
-1.61347	0.491555	1.30663e-06	4.32796e-05	PDE3A|5139
-2.97191	-1.86959	1.36318e-06	4.5003e-05	AVP|551
-2.4475	0.719328	1.38781e-06	4.56648e-05	FAM19A5|25817
-2.30442	0.0540059	1.46315e-06	4.79926e-05	KIAA1644|85352
-1.95564	-1.38456	1.47511e-06	4.82983e-05	SLC6A1|6529
-1.71767	-1.0341	1.55858e-06	5.07811e-05	CLIC6|54102
-1.86308	-2.10928	1.66393e-06	5.37743e-05	GRHL3|57822
-2.79672	-2.93848	1.72957e-06	5.56252e-05	LCE5A|254910
-2.18729	-0.896103	1.73448e-06	5.56708e-05	KRT13|3860
-2.3237	-2.53025	1.73936e-06	5.56708e-05	DMRTA1|63951
-2.65918	-2.4832	1.75439e-06	5.60617e-05	DGKI|9162
-2.08045	1.02663	1.86535e-06	5.90399e-05	EVC2|132884
-1.69941	-1.76783	1.88383e-06	5.93422e-05	ARHGAP28|79822
-2.94203	-1.93513	1.95265e-06	6.13162e-05	AZGP1|563
-1.52742	0.208416	1.97391e-06	6.18863e-05	HES1|3280
-2.64372	1.88463	1.98555e-06	6.21186e-05	BMP3|651
-2.42217	-2.85531	1.98968e-06	6.21186e-05	FAM176A|84141
-1.99441	-1.02527	1.99066e-06	6.21186e-05	PNLDC1|154197
-2.30114	-2.39856	2.01391e-06	6.2453e-05	NPY1R|4886
-2.51354	0.107134	2.01916e-06	6.25187e-05	VWA2|340706
-1.65766	-2.48357	2.03676e-06	6.29659e-05	TRPC3|7222
-4.18005	-2.45051	2.22433e-06	6.77148e-05	OVCH2|341277
-2.50713	-1.01955	2.23719e-06	6.80024e-05	ADIPOQ|9370
-2.55268	-3.06406	2.31113e-06	6.96132e-05	SLC32A1|140679
-2.2931	-1.56262	2.46854e-06	7.35766e-05	VIT|5212
-2.1341	-1.62584	2.5026e-06	7.4347e-05	C19orf33|64073
-1.92656	1.70743	2.50836e-06	7.4347e-05	KIRREL|55243
-2.13325	-2.19265	2.57639e-06	7.59957e-05	ESPNP|284729
-1.55081	-1.53448	2.75951e-06	8.07967e-05	C14orf73|91828
-1.58632	-1.43827	2.82941e-06	8.26038e-05	NR2F1|7025
-2.56809	-2.58866	3.02055e-06	8.70374e-05	CPA5|93979
-2.68932	-3.14074	3.29164e-06	9.3631e-05	C21orf88|114041
-1.81378	-3.22716	3.34582e-06	9.49015e-05	LRRC55|219527
-1.87618	-1.98778	3.41645e-06	9.66298e-05	MAG|4099
-2.30524	-1.80127	3.57126e-06	0.000100297	TAC3|6866
-1.67987	0.0136033	3.58442e-06	0.000100476	ABCC9|10060
-3.11819	-2.5319	3.63023e-06	0.000101382	ACTG2|72
-2.04511	-3.04711	3.85071e-06	0.000106792	WIF1|11197
-2.53077	-1.03465	3.91683e-06	0.000108174	CREG2|200407
-1.60308	-0.41332	4.00166e-06	0.000110211	HR|55806
-2.35732	-1.79994	4.02646e-06	0.000110589	ELAVL4|1996
-2.02896	2.25902	4.0347e-06	0.000110663	ELN|2006
-2.31901	-2.27663	4.13526e-06	0.00011311	CCL8|6355
-2.90293	-0.0964443	4.1867e-06	0.000114047	RIMBP2|23504
-1.83453	-2.52388	4.21511e-06	0.000114665	CLCA2|9635
-1.702	-0.569132	4.31573e-06	0.000116765	HCG4|54435
-1.57323	-2.37048	4.41429e-06	0.000118947	FBXO17|115290
-1.83249	0.601925	4.56204e-06	0.000122432	CLNK|116449
-1.81331	-3.02201	4.61795e-06	0.000123766	FMO6P|388714
-2.74794	-2.10897	4.70811e-06	0.000125844	TMEFF2|23671
-2.89957	-3.13952	4.72933e-06	0.000126242	OR5P3|120066
-1.62802	1.3697	4.75572e-06	0.000126777	NNMT|4837
-1.50756	-2.64755	5.21485e-06	0.000137545	GRIK4|2900
-1.60428	-2.45408	5.25723e-06	0.000138335	C1orf111|284680
-2.78813	-2.91715	5.27842e-06	0.000138672	NAP1L6|645996
-2.22586	-2.23817	5.5065e-06	0.000143529	IQCA1|79781
-1.7004	2.15573	5.88207e-06	0.00015134	CTGF|1490
-1.53194	-2.32629	5.95901e-06	0.000153122	PALM2|114299
-1.51385	2.65825	6.18191e-06	0.000157833	CDH1|999
-2.62707	-2.35779	6.36652e-06	0.000161924	LY6H|4062
-1.50332	0.589474	6.43173e-06	0.000163166	KBTBD12|166348
-1.67126	1.8162	6.44396e-06	0.000163269	LAMC3|10319
-1.74803	-0.651427	6.51967e-06	0.000164199	PKDCC|91461
-1.56286	-2.13436	6.56932e-06	0.000164978	THSD7B|80731
-2.55808	-2.18449	6.66774e-06	0.000167239	CACNA2D1|781
-1.80398	-1.70531	6.77834e-06	0.000169374	KANK4|163782
-2.66867	-2.75975	6.80286e-06	0.000169704	KCNK3|3777
-1.55807	-2.03445	6.80859e-06	0.000169704	FAM55D|54827
-1.9553	-1.82305	6.9065e-06	0.000171075	ANO2|57101
-3.35732	-1.19661	7.16386e-06	0.000176355	HPSE2|60495
-2.19892	-2.15839	7.51711e-06	0.000183915	NPAS3|64067
-1.51011	-2.31696	7.56635e-06	0.000184667	KCNE4|23704
-1.7981	0.482893	7.63884e-06	0.000186208	ADAMTS9|56999
-1.85416	-0.0786854	7.65714e-06	0.000186427	CRMP1|1400
-1.76467	-3.1837	7.68944e-06	0.000186757	RGS7BP|401190
-1.86718	-3.03618	7.82277e-06	0.000189534	RNF148|378925
-2.71714	-3.16249	8.11383e-06	0.000194927	RBMY1J|378951
-2.02042	1.99204	8.37424e-06	0.000200219	SDC2|6383
-1.72802	-2.411	8.66539e-06	0.000206191	MGC87042|256227
-2.88601	-1.416	8.83646e-06	0.000209511	C6orf141|135398
-1.97622	3.16587	8.98698e-06	0.000212085	FGD5|152273
-2.18136	-0.117881	9.14169e-06	0.000214959	BCL2L14|79370
-2.14787	-0.0028969	9.19259e-06	0.000215647	SHOX2|6474
-1.54021	3.90462	9.21599e-06	0.000215942	FLT4|2324
-1.91022	-3.08434	1.01408e-05	0.000235202	OR10Z1|128368
-1.6361	-1.16218	1.01441e-05	0.000235202	VIPR2|7434
-1.86241	0.926728	1.01865e-05	0.000235911	CMTM5|116173
-2.3252	0.483742	1.10026e-05	0.000253632	DLL3|10683
-1.55909	-3.31315	1.10894e-05	0.000255043	PSG7|5676
-1.53669	-2.36321	1.12055e-05	0.00025712	HIST3H2BB|128312
-1.86268	-2.28775	1.12817e-05	0.000258275	C8orf4|56892
-2.42511	2.45091	1.15537e-05	0.000263293	GPC6|10082
-2.64026	-2.56248	1.18575e-05	0.000268376	IBSP|3381
-2.22396	-0.745759	1.26986e-05	0.000285467	SCIN|85477
-1.93371	-1.31397	1.27169e-05	0.000285557	PRDM5|11107
-1.59203	-2.57276	1.27459e-05	0.000285574	CX3CL1|6376
-2.22316	-1.1068	1.29419e-05	0.000288658	FAM71A|149647
-1.63385	-0.0676024	1.31497e-05	0.000291988	PRR15|222171
-1.84562	-3.21963	1.37998e-05	0.00030439	LRFN5|145581
-1.72929	-0.46736	1.39458e-05	0.00030727	LY6G6F|259215
-1.69675	-1.07093	1.41452e-05	0.000310634	RARRES2|5919
-1.93004	-2.76286	1.42275e-05	0.000312097	SLC19A3|80704
-3.94603	-2.5885	1.42555e-05	0.000312368	CDH18|1016
-2.55446	-0.862391	1.51136e-05	0.000327215	ZNF676|163223
-1.67723	-0.364878	1.59072e-05	0.000341977	HIST3H2A|92815
-3.22259	-2.93487	1.61057e-05	0.000344949	MAGEC1|9947
-1.79823	1.31958	1.68935e-05	0.000360661	CCDC8|83987
-1.64774	-2.97151	1.69443e-05	0.000361359	CSRNP3|80034
-2.77891	-2.59377	1.7607e-05	0.000374289	FOXI2|399823
-1.69123	-2.84615	1.78609e-05	0.000378476	HMGCLL1|54511
-1.62293	-0.0725324	1.78862e-05	0.000378516	NR2F2|7026
-1.57404	-3.16826	1.85019e-05	0.0003904	OR10G2|26534
-1.86132	-2.06327	1.93555e-05	0.000405369	TMEM233|387890
-1.64128	-0.154379	2.08615e-05	0.000433311	EYA1|2138
-1.54687	1.07321	2.10163e-05	0.000436072	GAD1|2571
-2.13716	-3.20971	2.11467e-05	0.000437866	CDY2B|203611
-1.57686	-0.583939	2.14942e-05	0.00044368	JAM2|58494
-1.54102	-3.22792	2.22523e-05	0.000457906	GKN2|200504
-1.95353	0.40889	2.23626e-05	0.000459679	C9orf125|84302
-2.68375	-2.78223	2.29007e-05	0.00046883	LOC441601|441601
-1.54396	-3.19662	2.332e-05	0.000476435	CALY|50632
-2.21365	-2.96561	2.4479e-05	0.000499092	PKP1|5317
-1.52757	2.84005	2.46163e-05	0.000500866	PKLR|5313
-1.52819	-2.63968	2.64454e-05	0.000532648	PLAC1|10761
-2.681	0.366256	2.73003e-05	0.000547633	NMU|10874
-1.74727	-1.6978	2.76056e-05	0.000552666	CYP26B1|56603
-1.5388	-0.789648	3.02745e-05	0.000594753	TMEM132C|92293
-2.13581	-0.77141	3.09182e-05	0.000605014	RSPO2|340419
-1.62577	2.49534	3.10833e-05	0.000607286	EVC|2121
-1.59657	-3.23081	3.10952e-05	0.000607286	RGS4|5999
-1.65644	-2.42854	3.14494e-05	0.000613602	PPAP2C|8612
-2.34258	-2.63892	3.1606e-05	0.000616055	GABRG1|2565
-1.61125	-1.27873	3.22851e-05	0.000627452	FNDC1|84624
-1.78689	-1.73296	3.57183e-05	0.000681582	CDH10|1008
-2.34977	-1.52232	3.63925e-05	0.000691769	LMO1|4004
-1.72414	-2.6262	3.68743e-05	0.000696942	DGKK|139189
-2.2398	-3.20038	3.82615e-05	0.000720732	GPR111|222611
-3.02667	-1.86968	4.16598e-05	0.000775037	SLC30A8|169026
-1.74054	-3.09364	4.25409e-05	0.00078543	RGS7|6000
-3.05204	0.484008	4.27312e-05	0.000788214	RASL12|51285
-1.80327	-0.0420862	4.32344e-05	0.000796024	EFNB3|1949
-1.73934	-2.75882	4.4777e-05	0.000819884	MAT1A|4143
-1.81023	-3.22268	4.48596e-05	0.000820643	RNF133|168433
-2.19093	-2.02678	4.54558e-05	0.000828509	PRKAA2|5563
-2.03142	0.0261364	4.60292e-05	0.000836053	TWIST1|7291
-2.58481	3.39639	4.64714e-05	0.000843166	DLK1|8788
-1.77379	-0.465441	4.69216e-05	0.000850561	APOB|338
-2.04498	-2.07524	4.74714e-05	0.000858186	FLJ37543|285668
-2.55987	0.346375	4.8911e-05	0.000878635	RAG2|5897
-1.78984	-2.5539	5.01049e-05	0.000894442	CCL13|6357
-1.62949	-2.80468	5.04969e-05	0.000900633	TMEM100|55273
-1.85332	2.73258	5.12998e-05	0.000911692	NDST3|9348
-1.7165	-2.79949	5.22882e-05	0.000924314	TRIM40|135644
-1.54402	2.29823	5.24971e-05	0.000927185	PAWR|5074
-2.1451	-3.16838	5.3061e-05	0.000935488	PDCL2|132954
-1.9847	-3.27387	5.59137e-05	0.000975432	HEATR7B2|133558
-1.57662	-2.77523	5.84246e-05	0.00101127	DLX5|1749
-2.11228	-2.85793	5.94714e-05	0.00102761	EPHA7|2045
-1.97964	-0.096695	6.15758e-05	0.00105938	TCAM1P|146771
-2.91145	-0.869471	6.48089e-05	0.00110736	TRDN|10345
-1.95148	-3.15688	6.72051e-05	0.00113951	SERPINA3|12
-1.80019	-2.59904	6.83054e-05	0.00115665	TMEM132B|114795
-1.50312	4.49181	7.0686e-05	0.00119245	CDC42BPA|8476
-1.87338	-2.41856	7.34763e-05	0.00123061	PNCK|139728
-2.45052	-2.89648	7.38033e-05	0.00123356	EN2|2020
-1.54561	-0.902431	7.80525e-05	0.00129374	LCNL1|401562
-1.50621	-1.87957	8.01715e-05	0.00132556	PLCXD3|345557
-2.6709	-1.73368	8.54311e-05	0.00139745	SLC7A3|84889
-1.61676	0.259501	8.66603e-05	0.00141408	MGAT5B|146664
-2.01049	-3.06339	8.9156e-05	0.00144284	RHBG|57127
-1.88558	-3.24493	8.9562e-05	0.00144722	RBM46|166863
-2.38723	-3.16165	9.20412e-05	0.00148367	CFHR1|3078
-2.23233	-3.03605	9.41826e-05	0.00150965	CSH2|1443
-2.21387	-3.02647	0.000105219	0.00165593	FGF6|2251
-1.73924	-3.00535	0.00010568	0.00166188	C8orf85|441376
-2.31592	-0.272071	0.000110787	0.00172855	RTL1|388015
-1.90415	0.945703	0.000113734	0.00176762	BEND7|222389
-1.92527	0.276474	0.000114586	0.00177741	KCNA5|3741
-1.69892	-0.0274414	0.00011597	0.00179187	GALNT5|11227
-2.16803	-2.72771	0.000119128	0.00183147	SSTR1|6751
-2.40542	-2.16387	0.000120321	0.00184696	LOC339535|339535
-1.9644	-2.91691	0.000122468	0.00187127	RPL3L|6123
-1.57467	-2.06691	0.000123862	0.0018893	ACSS3|79611
-2.46039	-1.33385	0.000131978	0.00197868	UGT2A1|10941
-1.73495	-3.21804	0.000138864	0.00207101	LOC100192378|100192378
-2.30465	-3.14684	0.000142493	0.00212037	FIBIN|387758
-2.19495	-2.95543	0.000143441	0.00213131	OR5AU1|390445
-1.70231	-3.18752	0.000149981	0.00221037	HOXD9|3235
-1.58294	1.40235	0.000152707	0.00224391	VPREB1|7441
-1.74761	0.650746	0.000155869	0.00228028	ZFPM2|23414
-1.77072	-2.60052	0.000158162	0.00230033	ENTHD1|150350
-1.74181	-0.702504	0.000158865	0.00230887	CXCL14|9547
-1.50196	-2.98608	0.000160201	0.00232152	PTCHD1|139411
-1.93426	0.60832	0.000175531	0.00249827	B4GALNT4|338707
-1.5629	-3.28438	0.000184304	0.00260087	OR1E2|8388
-2.6614	-3.05356	0.000186988	0.00262758	OR5P2|120065
-1.62899	3.04331	0.000188594	0.00264583	SLITRK5|26050
-1.70135	-3.28483	0.000200431	0.0027812	AQP5|362
-2.06564	-2.49643	0.00021645	0.00295819	ASXL3|80816
-1.73375	-2.35998	0.000239454	0.00322136	ECEL1|9427
-1.6851	0.752155	0.000242788	0.00326006	MYO16|23026
-2.05937	-2.84941	0.000248007	0.00331452	CCDC60|160777
-1.8909	-3.2299	0.000255342	0.00338982	TFF2|7032
-1.50345	1.45383	0.000263375	0.0034765	FLNC|2318
-1.76866	-3.04819	0.000288478	0.00375229	C6|729
-1.67702	-0.575294	0.000289881	0.00376562	GIPC2|54810
-1.56476	-2.69112	0.000297119	0.00384161	WNT8A|7478
-1.84696	0.805676	0.000317141	0.00405371	LOC154822|154822
-1.64078	-2.97994	0.000319924	0.00407882	GRB14|2888
-1.77533	-2.82074	0.000321636	0.00408864	SERPINA5|5104
-2.62674	-2.6306	0.000321969	0.00408864	ONECUT1|3175
-1.69092	-3.26355	0.000330633	0.00414966	PSG1|5669
-1.56752	-2.22955	0.000340766	0.00424414	FBN3|84467
-1.57041	1.38948	0.000341558	0.00424629	GPR173|54328
-1.52806	-3.06082	0.000364343	0.00446528	DPT|1805
-1.91835	-2.55187	0.000370413	0.00452576	EMILIN3|90187
-1.65738	-3.02543	0.000376494	0.00458321	PRIMA1|145270
-1.51564	-3.26065	0.000388747	0.0046951	C3orf36|80111
-1.82655	-2.69174	0.000446205	0.00525847	PCK1|5105
-1.60048	-0.177661	0.000451592	0.00530627	NUDT11|55190
-1.64521	-0.617693	0.000460139	0.0053845	GALNTL4|374378
-1.81043	-2.71902	0.000460459	0.00538507	C3orf55|152078
-2.04976	-3.21813	0.000471185	0.00548158	PTH2|113091
-1.89745	6.88257	0.000473738	0.00550485	DNTT|1791
-1.5931	-0.0656602	0.000475684	0.0055174	EFEMP1|2202
-1.91502	-1.36569	0.000485451	0.00561154	BAI3|577
-1.53729	-2.06951	0.000505468	0.00578257	HS6ST2|90161
-1.72434	-0.380706	0.000506265	0.00578837	HBBP1|3044
-1.67967	-3.01642	0.000516478	0.00587818	PCDH7|5099
-1.6476	-3.04872	0.000529263	0.00600099	TUBB2B|347733
-1.59568	-3.07352	0.000601736	0.0066108	HCN4|10021
-1.51761	-3.06689	0.000616605	0.00675185	ANKRD26P1|124149
-2.18773	-3.17618	0.000617018	0.00675266	MUM1L1|139221
-2.43698	-2.92775	0.000626754	0.00684044	NPY|4852
-2.25437	-1.69381	0.000636503	0.00691655	BCHE|590
-2.48668	0.214701	0.000647129	0.00699011	MYT1L|23040
-1.6259	-3.08788	0.000647995	0.00699326	CPA4|51200
-1.73694	-3.06343	0.000665787	0.00713369	DMRT2|10655
-1.73191	0.655185	0.000667404	0.00714334	OGDHL|55753
-2.26441	-1.09776	0.000671025	0.00717824	EDN3|1908
-1.96912	-1.64263	0.000696793	0.00742601	LOC285548|285548
-1.98489	-1.80027	0.000700512	0.00745369	IRX2|153572
-2.54403	-3.03846	0.000708518	0.00751082	PIWIL1|9271
-1.5465	-3.28086	0.000742407	0.00778727	NXF4|55999
-2.52175	-3.01542	0.000751237	0.00785921	CSAG2|728461
-1.64113	-2.85373	0.000797475	0.0082297	ADAM29|11086
-1.78192	-3.26165	0.00080146	0.00826286	GDNF|2668
-1.56546	-2.95299	0.000816821	0.00838261	PRSS48|345062
-1.62294	-1.18881	0.000828139	0.0084543	GJB2|2706
-2.57283	-2.2441	0.000845726	0.00857566	MT1H|4496
-1.89014	-3.13354	0.000856283	0.00864074	STMN2|11075
-1.63405	-2.55432	0.000865992	0.00870796	DPPA3|359787
-1.84821	-3.13308	0.000874619	0.00878142	SALL3|27164
-1.86283	-1.83124	0.000906549	0.00902476	CRHR2|1395
-1.87461	1.42746	0.000935655	0.00927284	CLEC4C|170482
-2.05412	0.217041	0.000991975	0.0096771	FAM155B|27112
-1.5115	-3.24322	0.00100317	0.00976246	LOC100130238|100130238
-1.58782	-2.08456	0.00100799	0.00979972	SLC38A3|10991
-1.52489	2.83607	0.0010097	0.00980688	S100A16|140576
-2.09421	1.80949	0.00101377	0.00983577	IRX1|79192
-2.14883	-2.60879	0.00105425	0.0101116	OPCML|4978
-2.19516	-2.7184	0.0010595	0.010152	C20orf114|92747
-1.69282	-3.23022	0.00107997	0.0103184	SPERT|220082
-1.86455	-2.63043	0.0011534	0.010846	ASPG|374569
-1.77626	-3.17728	0.0011976	0.0111347	APOA4|337
-1.70036	-3.0931	0.00123591	0.011383	MT3|4504
-2.19585	-1.46363	0.00131587	0.0119646	PCDH20|64881
-1.80818	-3.25706	0.00140076	0.0126157	OR5E1P|26343
-2.31814	-2.50552	0.00142804	0.0128093	SLC6A2|6530
-2.1231	-2.01855	0.00147181	0.0131076	KRT5|3852
-1.71038	-2.93178	0.00148729	0.0132378	GALNT13|114805
-2.22794	-1.33338	0.00159641	0.0139249	KCNJ6|3763
-1.81677	-1.05323	0.00172773	0.0147858	LCN6|158062
-1.51237	-2.31052	0.00178448	0.0151544	OR2D2|120776
-1.8704	-2.36026	0.00184158	0.01554	OLFM3|118427
-2.71801	-0.800159	0.00188269	0.0157934	XKRY2|353515
-1.69006	-2.36236	0.00199706	0.016544	UGT3A1|133688
-1.73195	-2.9341	0.00200099	0.0165628	SLITRK1|114798
-1.76116	-0.0351183	0.00216408	0.0176852	SLC13A5|284111
-1.73581	-3.11158	0.00244336	0.0194493	C15orf2|23742
-1.87461	-1.20961	0.00255084	0.0200883	ZNF99|7652
-1.79405	-1.88215	0.00273979	0.0211935	STRA6|64220
-1.82152	-3.0976	0.00298373	0.0226564	ST8SIA3|51046
-1.83027	-3.09646	0.00303974	0.0229553	AQP2|359
-1.55126	-0.46437	0.00330853	0.024317	ADAMTS15|170689
-1.87415	-2.91352	0.00336659	0.0246195	GRIN2B|2904
-1.75935	-3.03669	0.00336696	0.0246195	SLC17A8|246213
-1.64621	1.60656	0.00342889	0.0249207	FGF13|2258
-1.53122	-3.05985	0.00357357	0.025632	SIM1|6492
-1.96108	-3.03665	0.00368533	0.0262918	DNAJC5G|285126
-1.51062	0.645587	0.00370693	0.0264175	RELN|5649
-1.55277	-2.44173	0.00373004	0.0265443	DHX40P1|653645
-1.64298	-3.17915	0.0037355	0.0265736	OR7A5|26659
-1.51526	-1.66291	0.0039015	0.0274994	DLX3|1747
-1.71793	-3.2304	0.00410125	0.0284991	IGSF5|150084
-1.81058	-3.07655	0.00429803	0.0294916	OR4F5|79501
-1.54511	0.275295	0.00435079	0.0297615	LEP|3952
-2.04733	-3.09841	0.00455282	0.0307844	TCF23|150921
-1.61434	-3.19289	0.00523776	0.0339425	BDKRB1|623
-1.7413	-3.06765	0.00539601	0.0346494	CTXN3|613212
-2.64153	1.78749	0.00549086	0.0350923	PDPN|10630
-1.53047	-2.55367	0.00570578	0.0361875	NCRNA00230B|401629
-1.68291	0.277936	0.00583994	0.0368158	RASAL1|8437
-1.57905	-2.91034	0.00601404	0.0376512	LOC153328|153328
-1.53757	-3.19638	0.00622368	0.0384525	ALPPL2|251
-1.57339	-1.02379	0.00633527	0.0390178	PRG3|10394
-1.63828	-2.61659	0.00646456	0.0395495	SOX21|11166
-1.63691	-3.11042	0.00651094	0.0396777	CHAT|1103
-1.56958	-3.27413	0.00689303	0.0415122	OR52E8|390079
-1.58547	-3.18736	0.0077598	0.0454896	CER1|9350
-1.84348	-2.61969	0.00783716	0.0458413	XKR4|114786
-1.54662	5.08242	0.00826361	0.047637	MEG3|55384
-1.52243	-2.54381	0.00883384	0.0499707	RPS6KA6|27330

## Sheet: Upregulated genes
Table S4. Different expressed genes/miRNAs between low and high ID3 expression groups.
logFC	logCPM	PValue	FDR	gene
4.60085	4.44795	1.01612e-17	2.25126e-14	TKTL1|8277
4.21155	1.95821	3.01778e-17	6.01745e-14	WNK3|65267
2.67385	-0.463242	1.09416e-12	3.96681e-10	C4orf49|84709
2.94798	0.143294	1.8466e-12	5.66481e-10	DNAJC5B|85479
5.56602	-0.423856	2.51085e-12	6.95365e-10	GPR128|84873
5.4775	-0.893051	5.89379e-12	1.39907e-09	POU1F1|5449
2.53943	2.04796	6.8683e-12	1.57418e-09	C10orf72|196740
7.13561	0.483303	8.91215e-12	1.95284e-09	FAM163A|148753
2.4437	2.28809	9.79808e-12	2.1222e-09	PNMA5|114824
7.50327	-0.452245	9.90247e-11	1.39053e-08	NPY2R|4887
3.89635	1.48252	2.86582e-10	3.52743e-08	PADI3|51702
6.66299	-0.678107	2.96148e-10	3.60072e-08	EPYC|1833
3.03029	1.15666	1.4601e-09	1.36049e-07	PTGIS|5740
3.71562	-0.413783	3.01869e-09	2.44685e-07	PENK|5179
2.08114	-0.327427	3.96361e-09	3.11159e-07	ADRA1D|146
4.39023	0.911555	4.59442e-09	3.51113e-07	TDRD1|56165
3.70559	1.82083	4.59581e-09	3.51113e-07	CDH6|1004
4.13034	-0.817823	9.68947e-09	6.66235e-07	BIRC7|79444
2.83182	-0.158849	1.274e-08	8.41175e-07	CDO1|1036
4.7447	-1.83103	1.38739e-08	9.07033e-07	C10orf82|143379
1.58242	0.118783	1.45042e-08	9.3597e-07	RHOXF2B|727940
1.90102	-0.910233	5.84968e-08	3.02968e-06	LAMA2|3908
4.52913	-1.98507	6.13086e-08	3.14266e-06	CTAG2|30848
4.83073	-0.525172	1.47344e-07	6.72319e-06	MNX1|3110
4.88395	-2.42652	2.1852e-07	9.40684e-06	GSX1|219409
2.54417	-1.96785	2.76705e-07	1.15429e-05	CASR|846
1.73231	1.1556	3.45942e-07	1.3992e-05	TP63|8626
2.62387	-2.70028	6.95813e-07	2.47759e-05	FOXL2|668
3.98635	-2.45816	1.7277e-06	5.56252e-05	SPATA8|145946
3.03225	-2.1496	2.24532e-06	6.81457e-05	C3orf72|401089
2.74783	-1.26857	2.84678e-06	8.29894e-05	DCHS2|54798
3.11418	-1.85379	2.95074e-06	8.53958e-05	PROX1|5629
1.72888	-1.20612	3.00607e-06	8.67453e-05	KCNN1|3780
2.3331	1.6228	3.25499e-06	9.27207e-05	OTOF|9381
1.81277	-0.340116	3.7918e-06	0.000105599	NTN4|59277
1.82514	1.27236	4.02059e-06	0.00011058	CACNG4|27092
2.52393	2.09736	4.16858e-06	0.000113709	GLI2|2736
1.79372	3.52307	4.45028e-06	0.000119594	IL1RL1|9173
3.18065	-2.87533	5.25867e-06	0.000138335	RNASE12|493901
2.40448	0.285224	5.6492e-06	0.000146482	HBE1|3046
1.55037	2.98296	5.67448e-06	0.000146947	VENTX|27287
3.39121	-2.72183	5.84915e-06	0.000150687	IGFL2|147920
2.90354	-2.43237	6.39356e-06	0.000162404	CTNNA2|1496
2.37785	-2.23705	6.46975e-06	0.000163714	CD207|50489
2.50972	4.74029	8.98755e-06	0.000212085	C20orf103|24141
3.02861	-2.88358	9.09457e-06	0.000214104	CELA2B|51032
3.59515	-2.38425	9.19073e-06	0.000215647	STATH|6779
3.35213	-2.85467	1.01147e-05	0.000235066	DCAF4L2|138009
2.98229	-0.194521	1.13817e-05	0.000260266	ATRNL1|26033
1.90065	-0.812392	1.27463e-05	0.000285574	FER1L6|654463
4.01184	-1.54094	1.30958e-05	0.000291116	SLC5A12|159963
3.81646	2.34869	1.51123e-05	0.000327215	SLC10A2|6555
2.34838	-1.65267	1.78294e-05	0.000378211	C4BPA|722
1.63308	1.26111	1.87547e-05	0.000394481	ADAMDEC1|27299
3.28357	-2.07364	2.51066e-05	0.000507662	NKAIN4|128414
1.91274	2.02113	2.69947e-05	0.000542069	PTGFR|5737
3.09417	-2.90452	2.82603e-05	0.000562386	C1orf87|127795
2.45639	-2.73759	3.36296e-05	0.000647898	LHCGR|3973
2.8001	-2.07536	3.94854e-05	0.000739286	FLJ16779|100192386
2.53505	0.456706	4.19306e-05	0.00077706	C11orf41|25758
2.78445	-1.09505	4.19875e-05	0.000777373	WDR72|256764
2.73044	-2.92302	4.71173e-05	0.000852559	CELA2A|63036
2.55947	-2.09012	4.84486e-05	0.000871901	HOXC10|3226
3.45344	-2.3179	5.30178e-05	0.000935488	NOS1|4842
3.02826	-2.95799	5.91015e-05	0.0010221	HTR2C|3358
2.48745	-0.46	5.99858e-05	0.0010356	HOXA13|3209
1.9687	-1.74159	7.18973e-05	0.00120881	WSCD2|9671
2.73867	-2.6482	7.22496e-05	0.00121165	KCND2|3751
2.22212	-2.36923	7.4844e-05	0.00124886	EPS8L3|79574
2.99876	0.390603	9.96038e-05	0.00158141	ROBO2|6092
2.12244	-0.268554	0.000108756	0.00170353	NKAIN1|79570
1.77104	-1.03611	0.00010962	0.00171438	LOC201651|201651
1.8895	-0.155714	0.000114721	0.00177741	POF1B|79983
2.97041	-2.51112	0.000140444	0.00209145	KIAA1210|57481
2.10288	1.22703	0.000149591	0.00220624	UNC5C|8633
1.80172	-3.08999	0.000157162	0.00228912	AADACL2|344752
2.14977	-3.03095	0.000183938	0.00260044	C12orf77|196415
1.69173	-1.97669	0.000189952	0.00265799	SLC17A3|10786
2.70362	0.474172	0.000211852	0.00290734	EMX2|2018
1.65654	1.97536	0.000211854	0.00290734	PRR16|51334
2.54323	-3.13552	0.000227875	0.00309103	CGA|1081
3.62098	-0.844844	0.000239583	0.00322136	CT45A6|541465
2.70431	-2.25752	0.000246313	0.00329851	HNF4G|3174
1.59	-3.2194	0.000325383	0.00411423	SLC17A1|6568
2.49638	-0.967781	0.000351262	0.00435582	C1orf141|400757
2.09909	-1.50182	0.000355072	0.00439447	ST6GALNAC5|81849
1.66106	1.91176	0.000374253	0.00456149	RPH3A|22895
1.62296	0.845644	0.000427771	0.00507858	EMX2OS|196047
2.01698	-3.16748	0.000443519	0.00522991	TGM7|116179
2.4604	-2.82794	0.000469022	0.0054628	HYAL4|23553
2.21101	-0.0397292	0.00054191	0.00611182	OLAH|55301
2.5222	-2.47152	0.00055284	0.0062035	GPR158|57512
1.63673	1.86624	0.000588997	0.00651754	ADCY2|108
1.74689	-1.6972	0.000599609	0.00660199	HRC|3270
1.58491	1.45608	0.000629513	0.00686304	NEK10|152110
1.66914	-1.98847	0.000648122	0.00699326	ACE2|59272
1.71463	-0.893737	0.000651045	0.00700937	ROR1|4919
2.18424	1.57048	0.000837456	0.00851548	RORB|6096
2.34308	1.50462	0.000898536	0.00897186	MDGA2|161357
1.73486	0.411642	0.000917872	0.00911926	MAOB|4129
2.67417	0.289031	0.00112741	0.0106847	CT45A4|441520
1.80183	-1.7097	0.00122153	0.0113132	CHST8|64377
1.79311	1.63841	0.00138614	0.0125122	ANXA8L2|244
1.84231	-2.87109	0.00145096	0.0129626	PDYN|5173
2.41301	-2.45142	0.00149954	0.0133307	NKX2-5|1482
2.41972	0.883961	0.00156151	0.0136864	NCR2|9436
2.0598	-3.06062	0.0016378	0.0142175	PAK7|57144
1.7428	-1.82708	0.00169367	0.0145756	HS6ST3|266722
1.51125	-1.19208	0.00176089	0.0150245	CXorf22|170063
1.50337	-3.31252	0.00176455	0.0150473	RIPPLY2|134701
1.78471	-3.10371	0.00189415	0.0158562	NOX3|50508
1.64288	-2.88891	0.0019355	0.0161278	TAAR1|134864
1.54155	-2.6011	0.00206017	0.0169381	AADAC|13
1.65659	-1.87819	0.00210703	0.0172614	STOML3|161003
1.81995	0.681853	0.00216928	0.0177072	AGR2|10551
2.34821	-2.72419	0.00220185	0.0178985	BARX2|8538
2.43602	-1.58075	0.00226678	0.018292	NR0B1|190
1.56829	-3.28224	0.0028569	0.0218766	AADACL3|126767
1.52097	-2.21793	0.00322599	0.0238503	ZNF556|80032
2.42514	0.0619889	0.00331513	0.0243565	CT45A2|728911
2.5366	-0.966784	0.00344321	0.0249776	CNTNAP5|129684
1.9515	-0.304838	0.00352882	0.0253841	C2CD4B|388125
2.65194	-2.52369	0.00353877	0.0254328	MAGEA1|4100
1.78835	-2.9679	0.00403225	0.0282017	CTAG1B|1485
1.94129	-2.67561	0.00436059	0.0297979	KLK13|26085
1.57404	-3.08316	0.00462915	0.0311421	GRIK2|2898
2.2221	-2.9581	0.00489338	0.0323414	SP9|100131390
1.70258	-3.0943	0.00533513	0.0344057	POU4F2|5458
2.63007	-2.00335	0.0053417	0.0344258	GABRG2|2566
1.76379	-2.91247	0.00596624	0.0374581	CHRM2|1129
1.97981	-2.80859	0.00762139	0.0448291	CLCA1|1179
1.66171	-3.08677	0.00771685	0.0453103	REG1B|5968
1.53962	-2.52427	0.00817632	0.0472294	FREM2|341640

## Sheet: Downregulated miRNAs
Table S4. Different expressed genes/miRNAs between low and high ID3 expression groups.
logFC	logCPM	PValue	FDR	gene
-2.61585	3.15732	2.61922e-09	1.46415e-06	hsa-mir-935
-1.55553	11.1599	1.66502e-08	4.65373e-06	hsa-mir-10b
-1.33622	5.3423	5.71387e-08	1.06468e-05	hsa-mir-139
-1.7583	7.08794	2.93218e-07	4.09772e-05	hsa-mir-203
-1.48035	3.66907	5.2118e-07	5.82679e-05	hsa-mir-195
-1.43435	2.72826	2.13683e-06	0.000199081	hsa-mir-218-2
-1.56042	2.35262	3.81597e-06	0.00029526	hsa-mir-214
-1.66709	2.15664	4.22555e-06	0.00029526	hsa-mir-483
-1.3504	3.80035	2.73094e-05	0.0011743	hsa-mir-497
-0.874681	9.55549	6.6949e-05	0.00249497	hsa-mir-144
-1.39069	1.58315	7.76872e-05	0.00270247	hsa-mir-887
-1.19063	2.84808	0.00014627	0.00371659	hsa-mir-96
-0.843485	10.8831	0.00016852	0.00392512	hsa-mir-182
-0.645226	12.03	0.0002023	0.00445521	hsa-mir-150
-0.831901	9.02869	0.000357492	0.00617728	hsa-mir-486
-0.710852	10.9339	0.00036467	0.00617728	hsa-mir-143
-0.976437	4.75707	0.00052674	0.00812456	hsa-mir-577
-0.880482	3.40847	0.000527827	0.00812456	hsa-mir-1270
-0.934106	7.03221	0.000537762	0.00812456	hsa-mir-363
-0.61643	14.8042	0.000610953	0.00875699	hsa-mir-148a
-0.901878	1.84602	0.000645016	0.00886058	hsa-mir-95
-0.459736	9.33431	0.000885861	0.011105	hsa-mir-342
-0.312782	12.0726	0.00089396	0.011105	hsa-mir-26a-2
-0.752606	9.92811	0.00100531	0.0119567	hsa-mir-30a
-0.598775	11.7221	0.0010704	0.0124657	hsa-mir-146a
-1.24698	4.72091	0.00163811	0.017955	hsa-mir-551b
-0.726636	11.6384	0.00172314	0.0185238	hsa-mir-451
-1.30783	2.07664	0.00250318	0.0249871	hsa-mir-504
-0.670726	8.77969	0.00270649	0.026085	hsa-mir-125a
-1.17869	9.00361	0.00288198	0.0273056	hsa-mir-134
-0.539725	4.43795	0.00417941	0.0382999	hsa-mir-1271
-1.04422	1.48702	0.00428342	0.0386198	hsa-mir-204
-0.420403	6.35552	0.00462477	0.0410357	hsa-mir-874
-1.23558	4.24372	0.00477747	0.0416003	hsa-mir-485
-0.351175	8.84249	0.00483725	0.0416003	hsa-mir-199a-1
-0.903701	1.76038	0.00535641	0.0433947	hsa-mir-607
-0.662818	1.94131	0.00585599	0.0461063	hsa-mir-320c-1
-0.959791	1.54758	0.00591701	0.0461063	hsa-mir-1224

## Sheet: Upregulated miRNAs
Table S4. Different expressed genes/miRNAs between low and high ID3 expression groups.
logFC	logCPM	PValue	FDR	gene
0.674226	8.09973	5.73955e-06	0.00035649	hsa-mir-1259
1.9376	3.98685	9.94266e-06	0.000555795	hsa-mir-508
1.61284	10.2552	1.23962e-05	0.000629955	hsa-mir-9-1
1.59788	10.2588	1.54405e-05	0.000719269	hsa-mir-9-2
1.69621	2.27475	4.20196e-05	0.00167778	hsa-mir-944
0.676276	14.6814	8.21859e-05	0.00270247	hsa-let-7b
2.00756	2.06644	9.0649e-05	0.00281045	hsa-mir-9-3
0.699481	4.35736	9.55251e-05	0.00281045	hsa-mir-141
0.452148	15.0355	0.000122569	0.00342581	hsa-mir-223
1.87133	3.21476	0.000140124	0.00371659	hsa-mir-196a-2
0.484081	12.0434	0.000161688	0.00392512	hsa-mir-27a
0.392934	13.1014	0.000212641	0.00445521	hsa-mir-23a
0.509227	6.52087	0.000215189	0.00445521	hsa-mir-200c
0.344582	13.0978	0.000266485	0.00522771	hsa-let-7a-3
0.355418	13.8451	0.000271205	0.00522771	hsa-mir-191
0.76572	4.86916	0.000293244	0.00546411	hsa-mir-1291
0.338377	13.0912	0.000329476	0.0059412	hsa-let-7a-1
0.337063	14.0809	0.00038219	0.00628365	hsa-let-7a-2
3.44368	5.33861	0.000559427	0.00822946	hsa-mir-1269
1.66299	2.06777	0.000649881	0.00886058	hsa-mir-514-3
0.420208	3.53722	0.000724481	0.00962529	hsa-mir-30c-1
0.386485	12.0384	0.000740407	0.00962529	hsa-mir-15b
0.225777	11.1257	0.00097252	0.0118182	hsa-mir-140
0.377865	11.0374	0.00112657	0.0128521	hsa-mir-1307
0.587822	4.74379	0.00131633	0.0147166	hsa-mir-326
1.28178	2.92413	0.00218707	0.0230674	hsa-mir-1304
1.66281	1.95446	0.00234624	0.0242879	hsa-mir-514-2
0.512111	12.5318	0.00245336	0.024935	hsa-mir-155
0.320082	5.29164	0.00262139	0.025708	hsa-mir-671
0.375444	10.7269	0.00371184	0.034582	hsa-mir-378
0.979989	16.8289	0.00501097	0.0424414	hsa-mir-10a
0.446317	3.46819	0.00517258	0.0431563	hsa-mir-940
1.35671	1.4466	0.00533918	0.0433947	hsa-mir-137
0.927326	4.94054	0.00593856	0.0461063	hsa-mir-1275
